# Supplementary material for: Hysteresis-free and dynamically resilient strain sensor enabled by interfacial coordination
Source: Sci Adv. 2026 Jan 1;12(1):eaea2450. doi: 10.1126/sciadv.aea2450 (PMC12757069; doi:10.1126/sciadv.aea2450)
Supplement: Supplementary file 2 — Movies S1 and S2 [file sciadv.aea2450_movies_s1_and_s2.zip]

Archive with 2 entries (2 files):
- sciadv.aea2450_movie_s1.mp4
- sciadv.aea2450_movie_s2.mp4
